# Supplementary material for: PD-L1 Dependent Immunogenic Landscape in Hot Lung Adenocarcinomas Identified by Transcriptome Analysis
Source: Cancers (Basel). 2021 Sep 11;13(18):4562. doi: 10.3390/cancers13184562 (PMC8469831; doi:10.3390/cancers13184562)
Supplement: Supplementary file 1 [file cancers-13-04562-s001.zip]

Archive with 1 entries (1 files):
- cancers-1353667-supplementary.pdf
